# Supplementary material for: Emotional Distress in Portuguese Cancer Patients: The Use of the Emotion Thermometers (ET) Screening Tool
Source: Healthcare (Basel). 2023 Oct 6;11(19):2689. doi: 10.3390/healthcare11192689 (PMC10572115; doi:10.3390/healthcare11192689)
Supplement: Supplementary file 1 [file healthcare-11-02689-s001.zip]

Archive with 1 entries (1 files):
- healthcare-2508224-supplementary.pdf
